# Supplementary material for: First Family of MATR3-Related Distal Myopathy From Italy: The Role of Muscle Biopsy in the Diagnosis and Characterization of a Still Poorly Understood Disease
Source: Front Neurol. 2021 Oct 1;12:715386. doi: 10.3389/fneur.2021.715386 (PMC8517147; doi:10.3389/fneur.2021.715386)
Supplement: Supplementary Material — Clinical and paraclinical data from reported cases of VCPDM in the literature. LL, lower limbs; UL, upper limbs; VC, vital capacity; TA, tibialis anterior; CRD, complex repetitive discharges; RV, rimmed vacuoles. [file Table_1.XLSX]

## Sheet: Foglio 1
Tabella 1
	Number of patients	Age at onset	Symptom at onset	CK elevation	Ambulation	LL distal weakness	UL distal weakness	LL proximal weakness	UL proximal weakness	Axial weakness	Phonatory impairment	Dysphagia	Respiratory impairment (VC < 75%)	Myalgia	Cardiopathy	MRI: fatty degeneration	EMG: myopatic	EMG: myotonia or CRD	EMG: neurogenic	Biopsy: myopatic	Biopsy: RV	Biopsy: neurogenic atrophy
Feit H et al. 1998	12 (out of 37 “reportedly affected” in 1 family)	35-57 (45,7)	7/11 LL distal weakness 2/11 UL distal weakness 2/11 bulbar palsy	7/12 (5/7: 2x ULN)	n.a. (“generally preserved”)	12/12	10/12	0/12	4/12	0/12	9/12 (dysphonia and/or dysphagia)		1/12	n.a.	2/12	n.a.	4/7	n.a.	3/7	4/6	5/6	2/6
Senderek J et al. 2009	12 (out of 20 reportedly affected in 2 families)	36-54 (45,2)	10/11 LL distal weakness 1/11 UL distal weakness	6/6 (4/6: 2x ULN)	n.a.	11/12	10/12	0/12	4/12	0/12	4/7 (dysphonia and/or dysphagia)		n.a.	n.a.	n.a.	n.a.	n.a.	n.a.	n.a.	n.a.	n.a.	n.a.
Muller TJ et al. 2014	16 (out of 32 reportedly affected in 6 families)	30-55 (42,2)	12/16 LL distal weakness 2/16 UL distal weakness 1/16 bulbar palsy 2/16 myalgias	10/16 (8/10: 2x ULN)	14/16 (1 non-ambulant after cardioembolic stroke)	15/16	14/16	13/16	12/16	8/16	7/16	6/16	5/11	4/16	2/16	gastrocnemius 10/10 TA 9/10 quadriceps 5/10 biceps femoris 9/10 paraspinal 9/10	14/14	5?/14	10?/14	7?/9	3/9	0/9
Yamashita S et al. 2015	2 (out of 3 reportedly affected in 1 family)	40-63 (51,5)	1/2 LL distal weakness 1/2 bulbar palsy	1/2 (1,4x ULN)	2/2	2/2	1/2	2/2	1/2	1/2	1/2	2/2	2/2	n.a.	n.a.	gluteus 2/2 quadriceps 1/2 hamstring 1/2 paraspinal 1/2	2/2	n.a.	2/2	2/2	2/2	1/2
Palmio J et al. 2016	4 (out of 6 reportedly affected in 1 family)	31-48 (n.a.)	4/4 LL and/or UL distal weakness	“normal or marginally elevated”	4/4	4/4	4/4	4/4?	4/4?	n.a.	2/4	2/4	2/4	n.a.	n.a.	gastrocnemius 2/2 TA 1/2 hamstring 1/2	4/4	n.a.	0/4	3/3 (?)	1/3	0/3
Barp et al. 2018	1 (out of 2 reportedly affected patients in 1 family)	40	LL distal weakness	yes (900 to 1900 U/l)	yes	yes	yes	yes	yes	no	no	no	yes	no	no	paraspinal deltoid anterior serratus posterior forearms thenar eminence abdominal belt glutei adductor maximus posterior thighs rectus femoris TA gastrocnemius soleus	yes	no	no	yes	yes	no
Present family	1 (out of 2 reportedly affected patients and 1 asymptomatic carrier in 1 family)	40	UL and LL distal weakness bulbar palsy	189 U/l (ULN: 167)	yes	yes	yes	no	no	yes	yes	no	no	no	no	glutei minimus and medius adductor maximus quadratus femoris TA gastrocnemius soleus	yes	no	denervation	yes	yes	no
total	48 out of 13 families	30-63	36/46 (78.2%) LL distal weakness 9/46 (19.5%) UL distal weakness 5/46 (10.9%) bulbar palsy 2/46 (4.3%) myalgias	26/38 (68.4%)	22/24 (91.7%)	46/48 (95.8%)	41/48 (85.4%)	20/48 (41.7%)	26/48 (54.2%)	10/44 (22.7%)	25/43 (58.1%)		11/31 (35.5%)	4/18 (22.2%)	4/29 (13.8%)	gastrocnemius 14/16 (87.5%) TA 13/16 (81.2%) quadriceps 7/16 (43.7%) hamstring 12/16 (75.0%) glutei 4/16 (25.0%) adductors 2/16 (12.5%) paraspinal muscles11/16 (68.7%)	26/29 (89.7%)	5/16 (31.2%)	16/29 (55.2%)	18/22 (81.8%)	13/22 (59.1%)	3/22 (13.6%)
